# Supplementary material for: Selected comorbidities and the probability of ART switch in PWH with undetectable HIV-RNA: a retrospective analysis in Italy
Source: J Antimicrob Chemother. 2025 May 12;80(7):1849–59. doi: 10.1093/jac/dkaf137 (PMC12209853; doi:10.1093/jac/dkaf137)
Supplement: dkaf137_Supplementary_Data [file dkaf137_supplementary_data.zip]

Archive with 2 entries (2 files):
- 4. Epic_Suppl_Fig1_JAC.docx
- 5. Epico_manus_Tab_Fig_Suppl_JAC[2].docx
